# Supplementary material for: Lotharmeyerite, Ca(Zn,Mn)2(AsO4)2(H2O,OH)2
Source: Acta Crystallogr Sect E Struct Rep Online. 2011 Dec 23;68(Pt 1):i9–i10. doi: 10.1107/S1600536811054286 (PMC3254273; doi:10.1107/S1600536811054286)
Supplement: Supplementary file 2 [file e-68-000i9-Isup2.hkl]

# 
# h,k,l, Fc-squared, Fo-squared, sigma(Fo-squared) and status flag 
# 
data_I
_shelx_title ' loth in C2/m' 
_shelx_refln_list_code          4 
_shelx_F_calc_maximum      231.93 
_exptl_crystal_F_000       448.85 
_reflns_d_resolution_high  0.6601 
 
loop_ 
 _symmetry_equiv_pos_as_xyz 
 'x, y, z' 
 '-x, y, -z' 
 'x+1/2, y+1/2, z' 
 '-x+1/2, y+1/2, -z' 
 '-x, -y, -z' 
 'x, -y, z' 
 '-x+1/2, -y+1/2, -z' 
 'x+1/2, -y+1/2, z' 
 
_cell_length_a     9.0727 
_cell_length_b     6.2530 
_cell_length_c     7.4150 
_cell_angle_alpha  90.000 
_cell_angle_beta  116.739 
_cell_angle_gamma  90.000 
 
_shelx_F_squared_multiplier     1.000 
 
loop_ 
 _refln_index_h 
 _refln_index_k 
 _refln_index_l 
 _refln_F_squared_calc 
 _refln_F_squared_meas 
 _refln_F_squared_sigma 
 _refln_observed_status 
   2   0   0      275.17      267.54     14.88 o 
   4   0   0     6610.56     7195.11    102.21 o 
   6   0   0    10625.21    10805.38    197.72 o 
   8   0   0      603.14      668.25     49.60 o 
  10   0   0      156.99      191.18     43.15 o 
  12   0   0     4345.36     4530.09    204.17 o 
   1   1   0     5790.55     5635.23     83.04 o 
   3   1   0      541.27      577.92     13.64 o 
   5   1   0     6846.79     6886.16     72.70 o 
   7   1   0     6414.90     6234.87     85.71 o 
   9   1   0       13.05        8.28     21.73 o 
  11   1   0      742.18      920.83     65.61 o 
   0   2   0     6222.18     6461.96    145.36 o 
   2   2   0     6726.88     6237.54     67.58 o 
   4   2   0    12070.31    12134.07     91.82 o 
   6   2   0       19.65       26.68     10.48 o 
   8   2   0     3128.89     3136.95     58.86 o 
  10   2   0     3843.67     3948.49     84.38 o 
   1   3   0     1261.93     1178.47     19.84 o 
   3   3   0     1302.89     1355.39     26.47 o 
   5   3   0     6228.55     6257.90     57.25 o 
   7   3   0     4936.57     4667.10     69.02 o 
   9   3   0        0.02       -4.97     24.37 o 
  11   3   0      879.53      857.58     55.14 o 
   0   4   0    53793.34    57249.96   1223.93 o 
   2   4   0      167.31      189.02     22.58 o 
   4   4   0     2122.26     2065.09     36.52 o 
   6   4   0     6647.85     6699.27     81.76 o 
   8   4   0      404.38      385.22     41.72 o 
  10   4   0       64.47       35.12     28.48 o 
   1   5   0     3582.30     3748.90    104.31 o 
   3   5   0       34.34       52.68     17.21 o 
   5   5   0     2860.49     2851.61     37.15 o 
   7   5   0     3157.60     3009.42     60.50 o 
   9   5   0       38.65       51.45     23.61 o 
   2   6   0     4507.93     4315.84    115.40 o 
   4   6   0     3521.39     3597.85     48.69 o 
   6   6   0        9.54       12.61     12.31 o 
   8   6   0     1545.74     1573.98     49.72 o 
   1   7   0      404.38      423.33     37.17 o 
   3   7   0      475.12      453.38     24.43 o 
   5   7   0     2289.56     2329.31     36.88 o 
   7   7   0     1794.60     1786.59     39.22 o 
   2   8   0       60.75       88.22     29.96 o 
   4   8   0      326.03      323.91     20.02 o 
   6   8   0     2110.03     2170.43     48.93 o 
   1   9   0      889.70      934.31     54.93 o 
   3   9   0        9.75       33.45     21.92 o 
 -12   0   1      114.24      109.60     45.49 o 
 -10   0   1    10708.24    10631.95    221.26 o 
  -8   0   1     1211.51     1233.71     47.98 o 
  -6   0   1     2899.69     2937.85     61.92 o 
  -4   0   1     4152.00     3805.84     64.59 o 
  -2   0   1     1492.42     1542.91     26.29 o 
   0   0   1     2368.22     2230.02     41.00 o 
   2   0   1    51916.92    51690.53    887.46 o 
   4   0   1       61.86       80.22     16.66 o 
   6   0   1       87.26       85.00     26.91 o 
   8   0   1     6564.36     6386.96    147.50 o 
  10   0   1        7.88       46.47     40.20 o 
 -11   1   1      216.95      227.27     32.70 o 
  -9   1   1     2413.56     2416.72     52.72 o 
  -7   1   1       45.86       50.59     11.95 o 
  -5   1   1     5741.31     5702.07     57.20 o 
  -3   1   1    17489.87    17296.83    113.67 o 
  -1   1   1     2736.96     2882.36     23.27 o 
   1   1   1     3297.21     3235.49     33.61 o 
   3   1   1     2797.94     2593.39     29.43 o 
   5   1   1       32.24       43.98     10.67 o 
   7   1   1     3063.23     3107.27     63.66 o 
   9   1   1     3744.66     3701.47     79.61 o 
  11   1   1      192.86      155.42     39.56 o 
 -12   2   1     1044.07     1014.10     75.70 o 
 -10   2   1      244.08      240.26     28.99 o 
  -8   2   1     8442.28     8481.88    110.45 o 
  -6   2   1    11686.75    11650.84    100.95 o 
  -4   2   1      912.37      934.81     14.19 o 
  -2   2   1    31421.53    32114.86    267.08 o 
   0   2   1    17860.54    18633.72    347.50 o 
   2   2   1     4915.01     5078.49     47.92 o 
   4   2   1    26888.80    27087.24    221.58 o 
   6   2   1     3481.62     3375.83     53.19 o 
   8   2   1      597.71      567.50     38.66 o 
  10   2   1     2109.69     2031.19     72.76 o 
 -11   3   1      102.81      100.13     31.79 o 
  -9   3   1     1340.22     1211.34     52.35 o 
  -7   3   1       36.19       33.68     11.26 o 
  -5   3   1     6590.02     6410.50     52.09 o 
  -3   3   1    14756.95    14857.53    140.06 o 
  -1   3   1     2421.08     2599.24     34.14 o 
   1   3   1     2675.03     2728.14     73.86 o 
   3   3   1     3606.88     3596.10     39.38 o 
   5   3   1       62.69       63.11     10.75 o 
   7   3   1     1587.30     1552.03     43.14 o 
   9   3   1     2395.24     2344.36     73.71 o 
  11   3   1       87.20       92.24     40.64 o 
 -10   4   1     7036.04     6617.70    131.28 o 
  -8   4   1      555.54      589.32     27.19 o 
  -6   4   1     1376.70     1375.98     25.75 o 
  -4   4   1     4980.92     4954.02     47.45 o 
  -2   4   1      455.30      457.71     11.68 o 
   0   4   1      893.15      896.53     32.56 o 
   2   4   1    25181.19    25528.61    278.53 o 
   4   4   1        3.71        9.79      7.40 o 
   6   4   1      201.48      207.02     26.91 o 
   8   4   1     4094.31     3908.56    126.16 o 
  10   4   1        0.22       15.45     30.33 o 
  -9   5   1     1695.44     1596.03     86.48 o 
  -7   5   1      148.60      168.38     17.66 o 
  -5   5   1     1861.81     1863.08     25.00 o 
  -3   5   1     5111.78     5109.51     69.78 o 
  -1   5   1      832.48      826.12     44.94 o 
   1   5   1     1200.33     1254.44     62.14 o 
   3   5   1     1175.50     1177.80     27.91 o 
   5   5   1      118.12      120.62     12.91 o 
   7   5   1     2225.12     2245.79     81.18 o 
   9   5   1     2598.76     2575.89     79.25 o 
  -8   6   1     4220.27     4017.73     79.36 o 
  -6   6   1     2871.38     2971.39     39.78 o 
  -4   6   1      156.54      156.11     16.22 o 
  -2   6   1     6788.79     6825.14    232.47 o 
   0   6   1     5007.33     5182.55    148.14 o 
   2   6   1     1197.94     1240.57     69.35 o 
   4   6   1     7824.10     8044.69    121.97 o 
   6   6   1     1642.68     1589.72     41.55 o 
   8   6   1      136.35      129.45     24.59 o 
  -7   7   1       57.53       48.62     15.25 o 
  -5   7   1     2469.33     2471.63     55.42 o 
  -3   7   1     4207.61     4287.77     92.92 o 
  -1   7   1      756.66      755.66     51.04 o 
   1   7   1      832.71      907.13     61.03 o 
   3   7   1     1402.41     1415.86     38.58 o 
   5   7   1       46.17       39.67     16.28 o 
   7   7   1      470.06      435.29     26.77 o 
  -6   8   1      296.90      286.98     19.57 o 
  -4   8   1     2208.44     2149.22     65.69 o 
  -2   8   1       61.68       74.90     31.07 o 
   0   8   1      172.88      198.07     36.62 o 
   2   8   1     6913.16     7286.97    215.82 o 
   4   8   1       29.26       20.86     16.92 o 
  -3   9   1     1177.64     1201.81     47.39 o 
  -1   9   1      239.91      199.18     37.17 o 
   1   9   1      277.85      379.50     49.38 o 
   3   9   1      301.76      339.55     34.99 o 
 -12   0   2      211.09      244.01     48.79 o 
 -10   0   2     1182.98     1266.05     70.81 o 
  -8   0   2    19726.29    19779.88    281.73 o 
  -6   0   2      309.58      292.62     39.81 o 
  -4   0   2     3549.35     3468.09     50.23 o 
  -2   0   2    35083.89    35260.18    429.55 o 
   0   0   2       89.86       68.40     10.04 o 
   2   0   2    17839.00    19055.89    309.22 o 
   4   0   2    27921.14    28472.45    473.60 o 
   6   0   2       15.48       15.98     23.19 o 
   8   0   2     1849.72     1826.93     77.81 o 
  10   0   2     2672.30     2865.61    109.63 o 
 -13   1   2     1267.15     1269.67     84.74 o 
 -11   1   2      848.28      835.82     47.97 o 
  -9   1   2      403.31      422.61     26.97 o 
  -7   1   2     2599.56     2598.51     35.38 o 
  -5   1   2      682.76      671.46     22.71 o 
  -3   1   2     8277.95     8462.25     70.07 o 
  -1   1   2    22263.17    21206.01    217.42 o 
   1   1   2     9311.29     9783.39     95.05 o 
   3   1   2     1580.04     1528.96     23.41 o 
   5   1   2     1993.19     2039.12     43.01 o 
   7   1   2       96.87       82.96     22.11 o 
   9   1   2      622.32      605.69     48.75 o 
 -12   2   2     2822.16     2860.99    105.53 o 
 -10   2   2      514.01      517.49     31.12 o 
  -8   2   2     1053.24     1062.62     38.88 o 
  -6   2   2    20778.80    21114.69    159.01 o 
  -4   2   2     2784.89     2671.26     24.33 o 
  -2   2   2     4975.95     5442.77     46.85 o 
   0   2   2     6409.26     5878.78     57.53 o 
   2   2   2     7981.94     8012.91     66.25 o 
   4   2   2     4264.09     4224.42     50.18 o 
   6   2   2    11264.60    11312.44    131.93 o 
   8   2   2      982.06      941.04     52.60 o 
  10   2   2       14.80      -12.08     43.83 o 
 -11   3   2     1036.23      993.54     54.77 o 
  -9   3   2      168.77      190.52     28.88 o 
  -7   3   2     2047.04     2034.13     33.43 o 
  -5   3   2      791.55      782.48     15.28 o 
  -3   3   2     3237.45     3174.19     31.71 o 
  -1   3   2     9067.16     8701.44     79.80 o 
   1   3   2     3042.75     3038.63     39.51 o 
   3   3   2     2235.77     2254.49     25.69 o 
   5   3   2     2174.30     2096.26     39.80 o 
   7   3   2       87.25      127.23     28.72 o 
   9   3   2      642.85      605.36     58.75 o 
 -12   4   2      112.12      120.18     34.59 o 
 -10   4   2      848.89      772.96     46.92 o 
  -8   4   2    11560.64    11593.01    132.24 o 
  -6   4   2      289.40      282.20     12.50 o 
  -4   4   2     2517.54     2550.29     31.17 o 
  -2   4   2    14087.31    14182.58    132.68 o 
   0   4   2      101.61      107.46      8.79 o 
   2   4   2     5535.55     5547.08     59.98 o 
   4   4   2    16030.02    16490.42    165.86 o 
   6   4   2       36.70       51.50     19.50 o 
   8   4   2     1205.57     1126.40     72.40 o 
 -11   5   2      331.96      297.63     38.86 o 
  -9   5   2      281.27      271.63     32.44 o 
  -7   5   2     1520.87     1527.30     34.51 o 
  -5   5   2      176.83      201.51     10.71 o 
  -3   5   2     3737.27     3644.03     52.86 o 
  -1   5   2     9569.58    10021.67    259.10 o 
   1   5   2     4337.44     4223.19     64.17 o 
   3   5   2      317.23      321.86     22.49 o 
   5   5   2      890.17      901.62     27.39 o 
   7   5   2       42.02       32.73     22.57 o 
   9   5   2      322.23      344.03     42.36 o 
 -10   6   2      418.57      425.24     40.24 o 
  -8   6   2      489.95      491.61     25.70 o 
  -6   6   2     7882.09     7913.13     78.18 o 
  -4   6   2     1112.97     1076.65     26.20 o 
  -2   6   2      326.33      355.08     41.61 o 
   0   6   2     4402.78     4394.15    143.70 o 
   2   6   2     2254.61     2338.79     62.19 o 
   4   6   2     1067.26     1039.63     39.75 o 
   6   6   2     4919.93     4967.51     94.07 o 
   8   6   2      462.03      498.98     43.87 o 
  -9   7   2       33.41       10.52     60.20 o 
  -7   7   2      812.29      805.25     29.00 o 
  -5   7   2      248.61      268.18     16.01 o 
  -3   7   2      766.55      782.20     86.00 o 
  -1   7   2     2299.39     2249.23     95.43 o 
   1   7   2      652.84      711.86     28.49 o 
   3   7   2      777.03      795.72     49.93 o 
   5   7   2      947.08      883.78     55.18 o 
  -6   8   2      130.89      134.02     20.80 o 
  -4   8   2      917.75      927.68     41.40 o 
  -2   8   2     2783.39     2879.50    114.29 o 
   0   8   2       74.43       54.56     18.98 o 
   2   8   2      712.84      688.79     42.77 o 
   4   8   2     5106.46     5392.74    130.05 o 
  -3   9   2      963.44      954.59     40.66 o 
  -1   9   2     2364.92     2401.81    107.08 o 
   1   9   2     1132.07     1360.97     89.88 o 
 -12   0   3     2279.57     2259.18     93.74 o 
 -10   0   3       52.15       33.65     45.50 o 
  -8   0   3     6400.02     6307.93    113.18 o 
  -6   0   3    14020.21    14056.59    201.02 o 
  -4   0   3     1442.63     1417.28     30.70 o 
  -2   0   3     2784.87     2618.66     57.95 o 
   0   0   3     9321.41     9308.13    152.29 o 
   2   0   3      216.90      219.31     24.36 o 
   4   0   3     1731.14     1917.69     64.12 o 
   6   0   3    12033.75    12012.35    330.12 o 
   8   0   3     1186.23     1268.87    110.41 o 
  10   0   3     1314.94     1323.79    131.49 o 
 -13   1   3      179.42      145.54     92.10 o 
 -11   1   3     3290.21     3401.97     83.44 o 
  -9   1   3     2401.19     2371.82     52.43 o 
  -7   1   3       22.12       18.73     11.13 o 
  -5   1   3     4427.89     4491.71     45.79 o 
  -3   1   3      182.05      146.37     10.09 o 
  -1   1   3     1124.55     1089.68     16.21 o 
   1   1   3    14946.56    14999.29    126.95 o 
   3   1   3     5226.70     5438.71     62.01 o 
   5   1   3      411.66      419.41     32.75 o 
   7   1   3     1468.16     1525.68     97.65 o 
   9   1   3      179.34      188.19     73.08 o 
 -12   2   3      209.07      129.38     60.48 o 
 -10   2   3     3554.78     3567.55     70.84 o 
  -8   2   3     2239.94     2262.24     41.82 o 
  -6   2   3     1425.58     1467.95     23.28 o 
  -4   2   3    49773.31    49210.49    315.76 o 
  -2   2   3     3937.37     3992.48     49.83 o 
   0   2   3     4062.88     4157.40     43.53 o 
   2   2   3    17501.34    17637.55    140.58 o 
   4   2   3     1725.10     1653.07     40.06 o 
   6   2   3        6.02       -3.34     22.78 o 
   8   2   3     5987.11     6005.49    224.98 o 
 -11   3   3     2335.85     2432.06     75.12 o 
  -9   3   3     1366.95     1365.66     52.29 o 
  -7   3   3       90.06       83.52     13.11 o 
  -5   3   3     5434.31     5384.57     45.92 o 
  -3   3   3      921.45      909.62     18.66 o 
  -1   3   3      588.36      614.77     19.25 o 
   1   3   3    10820.65    10793.58    105.60 o 
   3   3   3     4906.12     4837.40     55.91 o 
   5   3   3       85.39       54.91     17.67 o 
   7   3   3      746.33      643.09     55.67 o 
   9   3   3       51.52       47.71     59.92 o 
 -12   4   3     1613.80     1507.06     69.34 o 
 -10   4   3       18.72       36.73     26.40 o 
  -8   4   3     3330.18     3356.74     55.11 o 
  -6   4   3     9361.93     9432.24     94.78 o 
  -4   4   3     1088.06     1034.39     21.28 o 
  -2   4   3     3024.45     3074.06     34.00 o 
   0   4   3     5997.41     5987.96     63.64 o 
   2   4   3       40.02       55.17     15.00 o 
   4   4   3     1305.57     1358.10     31.75 o 
   6   4   3     7475.28     7359.33    126.44 o 
   8   4   3      650.11      675.25     63.43 o 
 -11   5   3     2073.20     1892.58     69.20 o 
  -9   5   3     1798.08     1675.82     55.02 o 
  -7   5   3       90.48       76.67     15.04 o 
  -5   5   3     1383.77     1385.77     34.74 o 
  -3   5   3       89.11      104.03     10.30 o 
  -1   5   3      901.42      887.14     28.86 o 
   1   5   3     5826.58     5921.45    104.59 o 
   3   5   3     2078.65     2020.50     60.25 o 
   5   5   3      374.62      360.45     39.71 o 
   7   5   3     1154.62     1126.57     71.12 o 
 -10   6   3     1888.19     1831.81     82.86 o 
  -8   6   3      689.77      690.90     28.60 o 
  -6   6   3      303.52      311.61     15.88 o 
  -4   6   3    13315.94    13275.68    152.17 o 
  -2   6   3      936.34      920.70     30.13 o 
   0   6   3      598.36      559.35     25.44 o 
   2   6   3     5786.00     5918.30     96.23 o 
   4   6   3      909.33      888.18     27.23 o 
   6   6   3       24.39       37.48     24.15 o 
  -9   7   3      461.86      461.13     32.74 o 
  -7   7   3       89.83       93.34     16.70 o 
  -5   7   3     1990.05     1864.92     58.71 o 
  -3   7   3      488.45      484.43     35.16 o 
  -1   7   3      264.18      280.15     20.77 o 
   1   7   3     3217.79     3295.42     86.78 o 
   3   7   3     1862.98     2053.87     77.01 o 
   5   7   3        6.12       31.56     25.77 o 
  -6   8   3     3573.43     3554.35     69.02 o 
  -4   8   3      484.29      432.49     32.84 o 
  -2   8   3     1348.45     1303.55    114.85 o 
   0   8   3     1748.01     1591.07     99.31 o 
   2   8   3        6.94      -22.46     25.64 o 
   4   8   3      600.98      587.55     43.83 o 
  -3   9   3       27.03       23.60     24.61 o 
  -1   9   3      301.00      261.99     61.31 o 
 -12   0   4     1584.02     1611.04     87.84 o 
 -10   0   4     4181.28     4260.01    229.69 o 
  -8   0   4      110.48      114.56     23.92 o 
  -6   0   4    10458.54    10453.08    132.22 o 
  -4   0   4    30094.64    31054.03    343.26 o 
  -2   0   4     5525.22     5767.33    118.09 o 
   0   0   4    22058.29    23013.31    296.73 o 
   2   0   4     5003.92     5107.87     85.29 o 
   4   0   4      694.20      732.36     69.91 o 
   6   0   4     2733.30     2666.45    130.94 o 
   8   0   4     4149.60     4325.36    196.96 o 
 -13   1   4      652.93      743.32     87.11 o 
 -11   1   4      247.69      220.77     31.01 o 
  -9   1   4     3318.32     3448.29     63.10 o 
  -7   1   4     7749.58     7906.03     83.62 o 
  -5   1   4        5.94        6.03      8.25 o 
  -3   1   4     2816.73     2825.37     36.82 o 
  -1   1   4     2146.83     2097.89     62.03 o 
   1   1   4      271.36      280.87     13.91 o 
   3   1   4     4735.80     4501.65     71.56 o 
   5   1   4     4507.06     4573.44    164.66 o 
   7   1   4       43.33       75.43     55.48 o 
   9   1   4      488.88      640.28    124.00 o 
 -12   2   4        0.41       25.69     37.90 o 
 -10   2   4      583.56      579.93     43.00 o 
  -8   2   4     5127.60     5233.82     69.33 o 
  -6   2   4      165.96      191.42     12.19 o 
  -4   2   4        4.63        7.69      6.68 o 
  -2   2   4    24677.11    24304.68    234.39 o 
   0   2   4     1761.11     1709.13     31.57 o 
   2   2   4       73.68       81.39     11.26 o 
   4   2   4     8022.42     7811.90    110.70 o 
   6   2   4      200.66      236.52     49.38 o 
   8   2   4       26.53       34.87     44.20 o 
 -11   3   4       66.51       81.44     40.25 o 
  -9   3   4     2179.46     2224.40     65.45 o 
  -7   3   4     5527.06     5425.56     66.52 o 
  -5   3   4       12.94       20.34      8.69 o 
  -3   3   4     1405.68     1384.46     26.82 o 
  -1   3   4      679.64      650.41     19.37 o 
   1   3   4      820.32      798.07     24.15 o 
   3   3   4     5080.17     5136.75     79.61 o 
   5   3   4     4187.10     4117.49    120.92 o 
   7   3   4       21.13       31.62     54.37 o 
 -12   4   4     1281.89     1270.69     84.25 o 
 -10   4   4     2490.44     2382.25     71.72 o 
  -8   4   4       57.56       63.29     18.22 o 
  -6   4   4     5483.77     5631.73     64.30 o 
  -4   4   4    14313.16    14613.13    153.45 o 
  -2   4   4     2272.93     2251.89     40.51 o 
   0   4   4    10231.10    10112.05    128.42 o 
   2   4   4     3454.62     3394.74     47.74 o 
   4   4   4      248.05      233.57     25.84 o 
   6   4   4     1830.64     1587.23    168.94 o 
   8   4   4     2985.95     3331.68    161.45 o 
 -11   5   4      268.13      274.03     37.68 o 
  -9   5   4     2174.10     2150.68     75.86 o 
  -7   5   4     3763.83     3738.38     57.41 o 
  -5   5   4        0.59       22.40     10.60 o 
  -3   5   4     2154.38     2095.66     39.93 o 
  -1   5   4     1705.52     1646.88     41.75 o 
   1   5   4       11.97       16.89     17.22 o 
   3   5   4     1950.30     1841.53     40.28 o 
   5   5   4     2065.14     2077.32     63.18 o 
   7   5   4       24.60       86.20     42.81 o 
 -10   6   4      206.71      178.82     50.83 o 
  -8   6   4     2617.45     2644.25     50.72 o 
  -6   6   4      116.22      110.03     13.52 o 
  -4   6   4       20.92       21.11     15.76 o 
  -2   6   4    10113.92     9892.31    179.62 o 
   0   6   4      215.45      140.37     27.86 o 
   2   6   4      163.85      190.08     23.87 o 
   4   6   4     3299.89     3351.22     73.78 o 
   6   6   4      166.54      180.35     37.39 o 
  -9   7   4      800.64      786.71     38.64 o 
  -7   7   4     1863.35     1887.59     44.79 o 
  -5   7   4       37.52       22.34     23.56 o 
  -3   7   4      478.61      471.50     36.33 o 
  -1   7   4      159.37      157.11     59.09 o 
   1   7   4      417.59      402.70     41.99 o 
   3   7   4     2221.14     2221.58     52.68 o 
  -6   8   4     1492.35     1429.69     43.44 o 
  -4   8   4     3566.45     3597.89     93.97 o 
  -2   8   4      436.11      382.88     38.49 o 
   0   8   4     2301.05     2439.98     82.46 o 
   2   8   4     1315.97     1299.16    100.70 o 
 -12   0   5     1033.76     1159.12     77.29 o 
 -10   0   5     6133.05     6283.19    151.43 o 
  -8   0   5     1407.58     1599.49     54.98 o 
  -6   0   5     1232.01     1257.36     47.09 o 
  -4   0   5     6640.95     6614.90    135.15 o 
  -2   0   5    13988.21    13796.03    189.88 o 
   0   0   5     3045.56     3121.00     62.43 o 
   2   0   5     7956.80     8234.89    168.11 o 
   4   0   5     2987.72     2894.48    132.05 o 
   6   0   5      107.23       86.55     60.48 o 
   8   0   5     1839.90     1683.87    145.92 o 
 -13   1   5      509.46      511.23     49.04 o 
 -11   1   5      795.59      859.09     45.92 o 
  -9   1   5       53.43       44.66     19.44 o 
  -7   1   5     3996.75     4028.14     59.34 o 
  -5   1   5     7587.08     7555.30     92.63 o 
  -3   1   5     1011.95     1003.72     24.84 o 
  -1   1   5     3607.29     3560.09     46.70 o 
   1   1   5      648.46      636.89     28.03 o 
   3   1   5       35.78       67.94     24.17 o 
   5   1   5     2547.98     2714.61     96.18 o 
   7   1   5     2393.49     2416.09    103.52 o 
 -12   2   5     6039.68     6151.67    160.01 o 
 -10   2   5       75.64       49.76     24.40 o 
  -8   2   5      529.53      558.93     28.89 o 
  -6   2   5    11628.15    11598.03    121.73 o 
  -4   2   5        3.36       16.90      9.73 o 
  -2   2   5     1137.46     1150.39     25.15 o 
   0   2   5    23566.34    23506.84    235.88 o 
   2   2   5       18.66       11.47     15.59 o 
   4   2   5     1722.18     1678.91     61.66 o 
   6   2   5     3254.18     3499.69    119.01 o 
 -13   3   5      425.59      457.57     61.58 o 
 -11   3   5      533.26      633.23     47.36 o 
  -9   3   5        1.89        5.26     23.92 o 
  -7   3   5     4366.06     4367.37     66.99 o 
  -5   3   5     7985.22     7848.65     90.44 o 
  -3   3   5     1432.24     1433.90     27.12 o 
  -1   3   5     2082.53     2097.16     33.17 o 
   1   3   5      625.99      635.41     37.88 o 
   3   3   5       73.88       72.13     19.47 o 
   5   3   5     1599.60     1696.16     89.73 o 
   7   3   5     1555.52     1467.49    123.17 o 
 -12   4   5      690.98      693.72     53.66 o 
 -10   4   5     4007.12     3893.70    111.16 o 
  -8   4   5     1093.32     1064.09     40.07 o 
  -6   4   5      345.77      349.83     17.47 o 
  -4   4   5     4581.68     4646.37     65.30 o 
  -2   4   5     7417.58     7184.51     84.47 o 
   0   4   5     1608.32     1557.32     29.35 o 
   2   4   5     5315.02     5287.19    132.13 o 
   4   4   5     1812.59     1787.66     57.95 o 
   6   4   5       37.17      114.29     57.15 o 
 -11   5   5      587.97      654.31     48.24 o 
  -9   5   5       71.40       61.00     21.70 o 
  -7   5   5     1401.43     1408.91     41.86 o 
  -5   5   5     2904.98     2931.89     43.91 o 
  -3   5   5      213.49      226.91     27.46 o 
  -1   5   5     1803.18     1772.79     49.41 o 
   1   5   5      468.02      514.53     27.22 o 
   3   5   5        0.23      -13.19     22.39 o 
   5   5   5     1756.66     1776.09     63.54 o 
 -10   6   5       12.53      -13.51     28.37 o 
  -8   6   5      392.30      407.51     28.73 o 
  -6   6   5     3978.78     4025.23     65.41 o 
  -4   6   5       50.04       46.93     20.58 o 
  -2   6   5      156.94      174.45     21.09 o 
   0   6   5     9186.93     9160.02    241.07 o 
   2   6   5        4.09       14.34     15.39 o 
   4   6   5      667.84      674.63     41.40 o 
  -7   7   5     1815.92     1828.64     87.53 o 
  -5   7   5     3236.25     3216.38     92.75 o 
  -3   7   5      583.74      560.39     44.91 o 
  -1   7   5      547.22      581.95     47.44 o 
   1   7   5      297.75      260.21     63.80 o 
   3   7   5       25.05       15.21     28.58 o 
  -6   8   5       33.07      -16.29     18.71 o 
  -4   8   5     1770.37     1376.50    107.08 o 
  -2   8   5     2054.32     2029.59     79.99 o 
   0   8   5      394.12      413.89     76.01 o 
 -12   0   6     1642.83     1674.78     90.93 o 
 -10   0   6     1463.82     1447.63     74.86 o 
  -8   0   6    10514.93    10701.05    214.79 o 
  -6   0   6     2433.61     2549.31     66.05 o 
  -4   0   6      242.09      246.78     40.96 o 
  -2   0   6    13774.66    13790.25    195.51 o 
   0   0   6     3483.48     3542.51    138.70 o 
   2   0   6       67.56      121.51     50.49 o 
   4   0   6     5972.18     5927.12    216.38 o 
   6   0   6     1362.81     1308.81    125.94 o 
 -13   1   6      333.33      318.26     43.39 o 
 -11   1   6      292.22      330.84     35.08 o 
  -9   1   6     1798.40     1916.13     60.88 o 
  -7   1   6       26.28       65.69     18.36 o 
  -5   1   6     1386.38     1532.91     55.90 o 
  -3   1   6    12051.49    12209.55    186.90 o 
  -1   1   6     1112.56     1187.11     38.27 o 
   1   1   6      514.63      484.35     50.48 o 
   3   1   6      926.44      971.36     66.03 o 
   5   1   6       17.06       37.40     43.83 o 
 -12   2   6      781.63      805.39     66.92 o 
 -10   2   6     7268.23     7335.41    121.94 o 
  -8   2   6       62.92       86.38     22.70 o 
  -6   2   6     2242.41     2280.58     56.30 o 
  -4   2   6     5248.58     5013.59     78.75 o 
  -2   2   6      323.52      321.44     24.66 o 
   0   2   6       93.09      127.66     19.75 o 
   2   2   6    12706.22    12454.84    201.82 o 
   4   2   6      441.00      508.53     83.22 o 
   6   2   6      757.31      626.47     69.96 o 
 -11   3   6       95.92       90.79     31.69 o 
  -9   3   6     1071.86     1039.80     53.75 o 
  -7   3   6        9.02        9.05     15.80 o 
  -5   3   6     1046.98     1043.63     41.80 o 
  -3   3   6     7759.24     7859.96    102.42 o 
  -1   3   6      447.48      438.26     26.47 o 
   1   3   6      872.93      921.20     40.36 o 
   3   3   6     1163.14     1183.99     59.34 o 
   5   3   6       55.94       68.80     59.37 o 
 -12   4   6     1063.35     1063.01     61.23 o 
 -10   4   6      844.26      858.61     73.55 o 
  -8   4   6     6536.11     6438.37    101.33 o 
  -6   4   6     1416.56     1364.85     45.00 o 
  -4   4   6      112.28      153.24     16.56 o 
  -2   4   6     7533.25     7650.50    100.08 o 
   0   4   6     2531.81     2446.31     60.18 o 
   2   4   6      109.96      137.69     25.93 o 
   4   4   6     4286.06     4134.69    161.73 o 
 -11   5   6      315.07      333.65     41.48 o 
  -9   5   6     1183.54     1119.60     50.53 o 
  -7   5   6       35.52       -5.12     19.85 o 
  -5   5   6      941.94      933.17     50.84 o 
  -3   5   6     6166.05     6111.35    103.70 o 
  -1   5   6     1024.29     1044.77     31.70 o 
   1   5   6      119.33      122.31     23.80 o 
   3   5   6      314.56      302.84     34.12 o 
 -10   6   6     3942.24     3925.90     99.93 o 
  -8   6   6       65.63       84.76     25.14 o 
  -6   6   6     1056.21     1007.37     40.03 o 
  -4   6   6     2561.56     2483.19     72.27 o 
  -2   6   6       56.31       26.11     27.05 o 
   0   6   6      117.82      139.81     22.83 o 
   2   6   6     5370.76     5560.90    106.72 o 
  -7   7   6        4.28        4.38     25.77 o 
  -5   7   6      434.62      407.08     32.75 o 
  -3   7   6     2359.00     2330.79    136.49 o 
  -1   7   6      142.87      182.53     60.48 o 
   1   7   6      475.25      436.59     64.64 o 
 -12   0   7     3090.70     3110.95    112.36 o 
 -10   0   7      447.50      447.86     84.89 o 
  -8   0   7      173.36      164.49     39.67 o 
  -6   0   7     8643.38     8250.69    248.56 o 
  -4   0   7     1732.89     1694.97     99.31 o 
  -2   0   7       35.91      123.17     46.60 o 
   0   0   7     6178.54     6016.44    206.95 o 
   2   0   7     1554.03     1618.40    122.06 o 
   4   0   7      310.97      315.14     78.78 o 
 -13   1   7     1396.13     1337.61     69.14 o 
 -11   1   7     1720.57     1889.26     85.42 o 
  -9   1   7      313.93      309.70     31.78 o 
  -7   1   7      721.69      724.01     44.48 o 
  -5   1   7      518.26      503.45     37.49 o 
  -3   1   7     1188.37     1202.39     52.85 o 
  -1   1   7     5479.15     5577.38    160.62 o 
   1   1   7     2235.39     2215.45    259.38 o 
   3   1   7      442.10      394.16     56.00 o 
   5   1   7      324.20      411.31     63.51 o 
 -12   2   7        5.01       26.22     40.43 o 
 -10   2   7      763.52      798.56     52.32 o 
  -8   2   7    11002.16    11145.55    188.10 o 
  -6   2   7     1045.52     1062.81     40.64 o 
  -4   2   7     5328.24     5152.37     85.20 o 
  -2   2   7     4007.10     3824.06     71.27 o 
   0   2   7      126.69      178.69     31.56 o 
   2   2   7     1189.44     1219.25     77.65 o 
   4   2   7     4413.97     4835.88    149.50 o 
 -11   3   7     1266.91     1281.55     78.73 o 
  -9   3   7      428.01      472.31     41.79 o 
  -7   3   7     1085.70     1119.30     50.36 o 
  -5   3   7      831.63      843.69     36.81 o 
  -3   3   7      534.34      551.33     51.17 o 
  -1   3   7     3898.25     3844.37     86.57 o 
   1   3   7     1754.57     1712.35     67.11 o 
   3   3   7      264.27      233.44     50.24 o 
 -10   4   7      368.61      405.12     42.83 o 
  -8   4   7      171.70      152.68     27.57 o 
  -6   4   7     6142.13     5907.94    106.57 o 
  -4   4   7      821.19      852.50     50.67 o 
  -2   4   7       49.66       67.18     32.67 o 
   0   4   7     4012.31     3835.99     84.32 o 
   2   4   7     1097.33     1206.56     76.56 o 
   4   4   7      174.58      103.75     64.36 o 
  -9   5   7       66.63       57.94     36.46 o 
  -7   5   7      252.53      283.73     29.94 o 
  -5   5   7       88.10      103.17     22.92 o 
  -3   5   7      906.98      936.81     41.75 o 
  -1   5   7     3350.18     3514.18     79.01 o 
   1   5   7     1233.75     1207.65     54.29 o 
   3   5   7      274.39      331.31     90.99 o 
  -8   6   7     4693.81     4873.99    100.56 o 
  -6   6   7      308.08      300.66     29.92 o 
  -4   6   7     1983.64     1920.29     59.91 o 
  -2   6   7     2029.60     2068.02     60.76 o 
   0   6   7       39.34       44.89     28.91 o 
  -7   7   7      624.96      648.80     50.97 o 
  -5   7   7      376.14      413.74     96.82 o 
  -3   7   7      136.91      139.84     30.16 o 
  -1   7   7     1485.30     1561.26    137.59 o 
 -12   0   8       52.77      125.39     65.47 o 
 -10   0   8     4414.62     4538.02    132.99 o 
  -8   0   8      249.85      286.29     66.02 o 
  -6   0   8      110.11      133.16     53.82 o 
  -2   0   8       13.87       60.48     50.49 o 
   0   0   8      784.21      921.55    102.09 o 
   2   0   8     2553.79     2867.85    160.34 o 
   4   0   8      948.91      963.72    125.39 o 
 -11   1   8     2371.44     2353.44     79.84 o 
  -9   1   8     2274.73     2287.07    149.80 o 
  -7   1   8        0.50       55.48     35.07 o 
  -5   1   8     1290.98     1311.83     73.78 o 
  -3   1   8      269.18      311.35     45.46 o 
  -1   1   8        5.77       51.86     37.21 o 
   1   1   8     3404.76     3298.31    207.22 o 
   3   1   8     1035.63      911.52     80.17 o 
 -12   2   8      610.79      614.05     64.31 o 
 -10   2   8       39.30       11.50     30.68 o 
  -8   2   8     1592.72     1632.90     76.59 o 
  -6   2   8     6796.70     6693.33    131.92 o 
  -4   2   8      422.04      380.04     48.78 o 
  -2   2   8     2913.60     2858.68    110.69 o 
   0   2   8     3381.98     3679.27    117.87 o 
   2   2   8       26.38       58.64     48.26 o 
 -11   3   8     1520.77     1699.88    146.19 o 
  -9   3   8     1517.12     1507.00    168.11 o 
  -7   3   8        4.17        6.33     27.25 o 
  -5   3   8      981.54      984.88     51.99 o 
  -3   3   8      132.74      136.14     31.23 o 
  -1   3   8       72.69      117.44     41.03 o 
   1   3   8     3469.75     3375.78    118.64 o 
   3   3   8     1198.21     1370.95    125.39 o 
 -10   4   8     2896.62     2762.80    105.61 o 
  -8   4   8      230.16      183.88     40.88 o 
  -6   4   8       87.07       92.24     26.25 o 
  -4   4   8     7703.23     7450.41    132.59 o 
  -2   4   8       17.79       55.02     26.10 o 
   0   4   8      458.40      396.37     52.98 o 
   2   4   8     1979.67     2231.48    133.16 o 
  -9   5   8     1635.16     1701.76    174.21 o 
  -7   5   8        4.32      -17.24     24.81 o 
  -5   5   8      706.90      715.02     42.97 o 
  -3   5   8      256.30      209.39     43.45 o 
  -1   5   8        3.13       51.52     28.60 o 
   1   5   8     1558.45     1660.94     89.81 o 
  -8   6   8      877.84      963.83     52.09 o 
  -6   6   8     3194.34     3284.53     81.87 o 
  -4   6   8      217.33      255.01     32.03 o 
  -2   6   8     1676.85     1768.17     63.29 o 
 -12   0   9        1.40      121.51     68.24 o 
 -10   0   9      844.37      635.82     90.44 o 
  -8   0   9     2777.71     2889.49    150.36 o 
  -6   0   9      688.96      711.28     92.65 o 
  -4   0   9       35.49       50.49     60.48 o 
  -2   0   9     8601.95     8568.60    289.61 o 
   0   0   9       17.23      -59.37     60.48 o 
   2   0   9      247.47      147.03     85.44 o 
 -11   1   9        0.46       38.37     41.45 o 
  -9   1   9     1308.73     1245.77     81.01 o 
  -7   1   9     3537.22     3515.06    117.60 o 
  -5   1   9        2.34      -33.77     37.76 o 
  -3   1   9      360.14      389.94     54.10 o 
  -1   1   9      619.94      689.75     69.96 o 
   1   1   9       15.93      -43.45     43.45 o 
 -10   2   9      966.71      971.13     72.77 o 
  -8   2   9       66.01       55.49     40.60 o 
  -6   2   9     3031.84     2964.54    136.49 o 
  -4   2   9     2726.85     2596.36    101.00 o 
  -2   2   9      216.76      214.80     62.97 o 
   0   2   9     3093.76     2961.78    117.76 o 
 -11   3   9        3.69       14.98     54.93 o 
  -9   3   9     1379.42     1428.10    116.51 o 
  -7   3   9     3550.46     3440.84    115.22 o 
  -5   3   9       37.12       56.39     40.83 o 
  -3   3   9      151.88      183.06     48.82 o 
  -1   3   9      370.59      445.13     61.13 o 
   1   3   9       18.74       11.65     66.02 o 
 -10   4   9      585.90      628.61     87.66 o 
  -8   4   9     2077.83     2000.12    120.95 o 
  -6   4   9      399.80      449.39    139.26 o 
  -4   4   9        9.75       40.40     38.79 o 
  -2   4   9     5739.77     5694.09    211.94 o 
   0   4   9        6.83       28.85     65.47 o 
  -7   5   9     1639.77     1680.59     93.12 o 
  -5   5   9       18.96       20.64     40.92 o 
  -3   5   9      355.03      404.17     56.56 o 
 -10   0  10      216.30      215.82     73.24 o 
  -8   0  10     1051.74     1019.75    111.52 o 
  -6   0  10     2537.00     2543.28    153.13 o 
  -4   0  10       59.90       40.50     66.58 o 
  -2   0  10      286.38      233.58     83.78 o 
   0   0  10     3289.05     3277.31    191.97 o 
  -9   1  10      152.73      166.70     50.71 o 
  -7   1  10     1167.37     1186.01    123.45 o 
  -5   1  10     2523.95     2469.51    162.56 o 
  -3   1  10      356.77      302.25     60.57 o 
  -1   1  10      291.57      381.58     67.70 o 
 -10   2  10     2271.17     2229.66    198.62 o 
  -8   2  10      721.36      595.14     68.55 o 
  -6   2  10       17.28       39.05     44.79 o 
  -4   2  10     1811.37     1736.07    100.60 o 
  -2   2  10     2102.49     2130.30    111.45 o 
  -9   3  10       51.47       59.37     62.14 o 
  -7   3  10     1117.91     1214.50    115.40 o 
  -5   3  10     2119.15     1821.47    123.17 o 
  -3   3  10      222.18      319.57     77.67 o 
  -6   4  10     1873.94     1915.78    128.72 o 
  -4   4  10       54.79       20.53     63.80 o 
  -8   0  11       31.68       74.35     76.56 o 
  -6   0  11      819.49      740.13    110.96 o 
  -4   0  11     2555.69     2524.42    169.77 o 
  -7   1  11       70.60       50.94     53.52 o 
  -5   1  11      322.54      335.80     66.25 o 
                                                 
